# Supplementary material for: Optimization of an Efficient Protoplast Transformation System for Transient Expression Analysis Using Leaves of Torenia fournieri
Source: Plants (Basel). 2022 Aug 12;11(16):2106. doi: 10.3390/plants11162106 (PMC9412307; doi:10.3390/plants11162106)
Supplement: Supplementary file 1 [file plants-11-02106-s001.zip]

Archive with 1 entries (1 files):
- plants-1829820-supplementary.pdf
